# Supplementary material for: GV1001 Reprograms CD47 Immune Checkpoint to Restore Macrophage Antitumor Activity in Oral Squamous Cell Carcinoma
Source: Int J Mol Sci. 2026 Apr 7;27(7):3340. doi: 10.3390/ijms27073340 (PMC13073131; doi:10.3390/ijms27073340)
Supplement: Supplementary file 1 [file ijms-27-03340-s001.zip]

Archive with 1 entries (1 files):
- ijms-4222581-supplementary.pdf
